# Supplementary material for: Structural Diversity and Biological Activity of Cyanopeptolins Produced by Nostoc edaphicum CCNP1411
Source: Mar Drugs. 2023 Sep 26;21(10):508. doi: 10.3390/md21100508 (PMC10608790; doi:10.3390/md21100508)
Supplement: Supplementary file 1 [file marinedrugs-21-00508-s001.zip]

Archive with 1 entries (1 files):
- marinedrugs-2595626-supplementary.pdf
